# Supplementary material for: Comparative Efficacy and Safety of Tezepelumab and Other Biologics in Patients with Inadequately Controlled Asthma According to Thresholds of Type 2 Inflammatory Biomarkers: A Systematic Review and Network Meta-Analysis
Source: Cells. 2022 Feb 26;11(5):819. doi: 10.3390/cells11050819 (PMC8909778; doi:10.3390/cells11050819)
Supplement: Supplementary file 1 [file cells-11-00819-s001.zip]

Archive with 1 entries (1 files):
- cells-1587359-supplementary.pdf
